# Supplementary material for: Invasive Alien Species as a Potential Source of Phytopharmaceuticals: Phenolic Composition and Antimicrobial and Cytotoxic Activity of Robinia pseudoacacia L. Leaf and Flower Extracts
Source: Plants (Basel). 2023 Jul 21;12(14):2715. doi: 10.3390/plants12142715 (PMC10385011; doi:10.3390/plants12142715)
Supplement: Supplementary file 1 [file plants-12-02715-s001.zip]

Archive with 1 entries (1 files):
- plants-2464890-supplementary.pdf
